# Supplementary material for: Amniotic LPS-Induced Apoptosis in the Fetal Brain Is Suppressed by Vaginal LPS Preconditioning but Is Promoted by Continuous Ischemic Reperfusion
Source: Int J Mol Sci. 2022 Feb 4;23(3):1787. doi: 10.3390/ijms23031787 (PMC8836254; doi:10.3390/ijms23031787)
Supplement: Supplementary file 1 [file ijms-23-01787-s001.zip]

Archive with 1 entries (1 files):
- ijms-1510365-supplementary.pdf
